# Supplementary material for: The Impact of Different Dietary Patterns on Mortality and Prognosis After Non-Metastatic Prostate Cancer Diagnosis: A Systematic Review
Source: Healthcare (Basel). 2025 Sep 2;13(17):2201. doi: 10.3390/healthcare13172201 (PMC12428250; doi:10.3390/healthcare13172201)
Supplement: Supplementary file 1 [file healthcare-13-02201-s001.zip]

Archive with 1 entries (1 files):
- healthcare-3719328-supplementary.pdf
